# Supplementary material for: The relationship between form and function of the carnivore mandible
Source: Anat Rec (Hoboken). 2025 Apr 30;309(9):2487–506. doi: 10.1002/ar.25678 (PMC13432026; doi:10.1002/ar.25678)
Supplement: Supplementary file 4 — TABLE S1: List of all measurements of specimens. [file AR-309-2487-s001.csv]

Taxa	Family	Suborder	Ecology	MA.Temporalis.Canine	MA.Temporalis.m1	MA.SMasseter.Canine	MA.SMasseter.m1	MA.Dmasseter.canine	MA.Dmasseter.m1	JAPr angle	Surface area (cm2)	Volume (cm^3)	Volume^(2/3)	SA/Volume Ratio	V_Force Load	SA/V Force Load Ratio	Canine Stress	Canine Strain	log Canine Stress	m1 Stress	m1 Strain	log m1 Stress	Canine Stress Ratio	Canine Strain Ratio	m1 Stress Ratio	m1 Strain Ratio
Adcrocuta	Hyaenidae	Feliformia	BC	0.271	0.528	0.265	0.516	0.406	0.790	25.4	254.34	114.20	23.54	10.81	957.67	0.93	8.54E+06	5.55E-04	6.931	1.70E+06	1.11E-04	6.231	0.934	0.935	0.933	0.935
Aelurodon_ferox	Canidae	Caniformia	BC	0.253	0.413	0.243	0.397	0.360	0.588	20.3	139.37	42.71	12.22	11.41	497.10	0.99	1.19E+07	7.71E-04	7.074	3.31E+06	2.16E-04	6.520	0.986	0.987	0.986	0.987
Aelurodon_taxoides	Canidae	Caniformia	BC	0.289	0.504	0.263	0.459	0.365	0.637	19.2	166.06	55.58	14.56	11.40	592.53	0.99	1.18E+07	7.69E-04	7.073	3.09E+06	2.01E-04	6.490	0.989	0.986	1.058	1.058
Aenocyon_dirus	Canidae	Caniformia	Hypercarnivore	0.227	0.392	0.234	0.403	0.335	0.577	21.8	239.54	86.59	19.57	12.24	796.28	1.06	1.40E+07	9.11E-04	7.147	3.14E+06	2.05E-04	6.497	1.055	1.059	1.060	1.059
Amphicyon_longiramus	Amphicyonidae	Caniformia	BC	0.236	0.382	0.189	0.307	0.374	0.605	15.5	553.58	257.07	40.43	13.69	1644.88	1.18	1.65E+07	1.07E-03	7.217	4.66E+06	3.03E-04	6.668	1.183	1.184	1.185	1.185
Canis_latrans	Canidae	Caniformia	Mesocarnivore	0.232	0.418	0.195	0.351	0.283	0.509	18.4	90.43	20.66	7.53	12.01	306.32	1.04	1.94E+07	1.26E-03	7.287	4.05E+06	2.64E-04	6.608	1.039	1.039	1.039	1.039
Crocuta_crocuta	Hyaenidae	Feliformia	BC	0.296	0.575	0.227	0.441	0.398	0.774	22.2	184.60	62.94	15.82	11.67	643.72	1.01	1.04E+07	6.74E-04	7.016	1.92E+06	1.25E-04	6.284	1.012	1.009	1.010	1.009
Cynarctus	Canidae	Caniformia	Hypocarnivore	0.307	0.559	0.246	0.449	0.381	0.695	23.3	66.25	15.24	6.15	10.78	250.13	0.93	8.89E+06	5.77E-04	6.949	1.81E+06	1.18E-04	6.257	0.932	0.932	0.932	0.932
Cynelos	Amphicyonidae	Caniformia	Mesocarnivore	0.307	0.480	0.202	0.316	0.407	0.637	17.4	98.29	17.31	6.69	14.69	272.23	1.27	1.51E+07	9.82E-04	7.179	4.21E+06	2.74E-04	6.624	1.270	1.271	1.270	1.270
Cynodesmus	Canidae	Caniformia	Mesocarnivore	0.270	0.435	0.224	0.363	0.381	0.615	19.5	80.54	17.97	6.86	11.74	279.10	1.02	1.33E+07	8.66E-04	7.125	3.65E+06	2.37E-04	6.562	1.016	1.016	1.016	1.016
Daphoenodon	Amphicyonidae	Caniformia	Hypercarnivore	0.274	0.407	0.210	0.313	0.457	0.681	17	313.46	110.17	22.98	13.64	935.00	1.18	1.15E+07	7.47E-04	7.060	3.49E+06	2.27E-04	6.543	1.184	1.181	1.180	1.180
Daphoenus_hartshornianus	Amphicyonidae	Caniformia	Mesocarnivore	0.241	0.416	0.184	0.318	0.158	0.273	16.8	61.57	9.77	4.57	13.47	185.90	1.17	1.68E+07	1.09E-03	7.226	3.50E+06	2.28E-04	6.544	1.166	1.166	1.165	1.165
Desmocyon	Canidae	Caniformia	Mesocarnivore	0.246	0.409	0.244	0.406	0.293	0.486	21.7	48.04	9.08	4.35	11.04	177.11	0.95	1.21E+07	7.87E-04	7.083	3.14E+06	2.05E-04	6.497	0.954	0.954	0.955	0.955
Enhydrocyon	Canidae	Caniformia	Hypercarnivore	0.303	0.487	0.238	0.383	0.372	0.599	20.1	127.79	35.84	10.87	11.76	442.24	1.02	9.69E+06	6.30E-04	6.986	2.39E+06	1.56E-04	6.379	1.017	1.017	1.017	1.017
Eoarctos	Ursidae	Caniformia	Hypocarnivore	0.370	0.705	0.200	0.381	0.330	0.629	21.6	3.04E+07	4.65E+09	2.79E+06	1.09E+01	1.13E+08	0.94	1.07E+07	6.93E-04	7.028	2.25E+06	1.46E-04	6.352	0.947	0.943	0.943	0.890
Epicyon_haydeni	Canidae	Caniformia	BC	0.306	0.487	0.273	0.433	0.435	0.691	22.3	351.33	160.69	29.56	11.89	1202.49	1.03	1.05E+07	6.81E-04	7.020	2.93E+06	1.91E-04	6.467	1.028	1.028	1.028	1.028
Epicyon_saevus	Canidae	Caniformia	BC	0.231	0.362	0.243	0.382	0.368	0.577	20	161.66	56.41	14.71	10.99	598.42	0.95	1.18E+07	7.67E-04	7.072	3.00E+06	1.95E-04	6.477	0.951	0.951	0.951	0.951
Genetta_genetta	Viverridae	Feliformia	Mesocarnivore	0.239	0.437	0.182	0.333	0.392	0.717	17.4	16.63	1.53	1.33	12.50	54.10	1.08	1.81E+07	1.18E-03	7.259	3.18E+06	2.07E-04	6.502	1.082	1.082	1.082	1.081
Gulo_gulo	Mustelidae	Caniformia	BC	0.397	0.658	0.162	0.269	0.345	0.573	14.4	55.20	10.69	4.85	11.38	197.38	0.98	1.03E+07	6.72E-04	7.015	2.84E+06	1.85E-04	6.453	0.984	0.984	0.984	0.984
Hemicyon	Ursidae	Caniformia	Hypercarnivore	0.240	0.372	0.216	0.335	0.289	0.448	17.8	295.49	111.43	23.16	12.76	942.10	1.10	1.41E+07	9.14E-04	7.148	4.54E+06	2.95E-04	6.657	1.104	1.104	1.102	1.103
Herpestes_javanicus	Herpestidae	Feliformia	Hypercarnivore	0.271	0.487	0.232	0.417	0.394	0.709	21.5	1.05E+07	8.81E+08	9.19E+05	1.14E+01	3.74E+07	0.99	1.19E+07	7.72E-04	7.075	2.03E+06	1.32E-04	6.307	0.987	0.987	0.099	0.987
Hesperocyon	Canidae	Caniformia	Mesocarnivore	0.244	0.418	0.239	0.409	0.331	0.567	21.6	18.32	1.73	1.44	12.73	58.53	1.10	1.72E+07	1.12E-03	7.236	3.82E+06	2.48E-04	6.582	1.102	1.102	1.102	1.101
Hyaena_hyaena	Hyaenidae	Feliformia	BC	0.275	0.569	0.212	0.438	0.366	0.756	20.3	178.49	58.10	15.00	11.90	610.30	1.03	1.18E+07	7.65E-04	7.071	2.24E+06	1.46E-04	6.351	1.029	1.029	1.029	1.029
Ictitherium	Hyaenidae	Feliformia	Mesocarnivore	0.231	0.466	0.185	0.374	0.393	0.792	18.8	80.10	18.59	7.02	11.41	285.52	0.99	1.33E+07	8.65E-04	7.124	1.89E+06	1.23E-04	6.276	0.987	0.987	0.987	0.987
Meles_meles	Mustelidae	Caniformia	Hypocarnivore	0.337	0.517	0.159	0.244	0.366	0.561	12.8	48.70	8.72	4.24	11.49	172.41	0.99	1.05E+07	6.84E-04	7.022	2.50E+06	1.63E-04	6.398	0.994	0.994	0.994	0.994
Mesocyon_sp	Canidae	Caniformia	Mesocarnivore	0.230	0.407	0.235	0.415	0.343	0.607	22.1	37.61	5.53	3.13	12.02	127.25	1.04	1.42E+07	9.24E-04	7.153	3.00E+06	1.95E-04	6.476	1.040	1.040	1.040	1.040
Mesocyon_temnodon	Canidae	Caniformia	Mesocarnivore	0.300	0.493	0.231	0.380	0.367	0.603	20.3	45.35	7.72	3.90	11.61	158.85	1.00	1.27E+07	8.27E-04	7.105	3.08E+06	2.01E-04	6.489	1.005	1.005	1.005	1.005
Metatomarctus	Canidae	Caniformia	Mesocarnivore	0.281	0.457	0.189	0.308	0.359	0.585	16.9	95.62	18.05	6.88	13.90	279.96	1.20	1.55E+07	1.01E-03	7.190	4.10E+06	2.67E-04	6.613	1.203	1.203	1.202	1.202
Miocyon	Miacidae	Carnivoramorpha	Mesocarnivore	0.293	0.456	0.213	0.332	0.416	0.646	15.7	78.90	16.07	6.37	12.39	259.11	1.22	2.84E+07	1.85E-03	7.454	1.24E+07	8.64E-04	7.093	1.224	1.221	1.307	1.215
Mustela_frenata	Mustelidae	Caniformia	Hypercarnivore	0.355	0.591	0.164	0.274	0.371	0.617	13.5	2.62	0.12	0.25	10.62	10.02	0.92	1.09E+07	7.11E-04	7.039	2.18E+06	1.42E-04	6.338	0.918	0.918	0.919	0.919
Nandinia_binotata	Viverridae	Feliformia	Hypocarnivore	0.256	0.456	0.174	0.309	0.407	0.724	16.5	19.08	1.92	1.55	12.34	62.92	1.07	1.42E+07	9.25E-04	7.153	2.67E+06	1.74E-04	6.427	1.068	1.067	1.067	1.064
Neogale_vison	Mustelidae	Caniformia	Hypercarnivore	0.336	0.555	0.167	0.275	0.392	0.646	14.5	9.31	0.75	0.82	11.29	33.54	0.98	1.10E+07	7.14E-04	7.041	2.24E+06	1.46E-04	6.351	0.977	0.977	0.977	0.977
Osteoborus_cyonoides	Canidae	Caniformia	BC	0.306	0.446	0.280	0.408	0.483	0.705	21.9	143.40	45.32	12.71	11.28	517.17	0.98	8.82E+06	5.74E-04	6.946	2.90E+06	1.89E-04	6.463	0.976	0.976	0.976	0.976
Palhyaena	Hyaenidae	Feliformia	BC	0.298	0.588	0.239	0.472	0.416	0.820	21.4	153.97	48.04	13.21	11.65	537.63	1.01	9.63E+06	6.26E-04	6.983	1.82E+06	1.19E-04	6.260	1.008	1.008	1.008	1.008
Panthera_tigris	Felidae	Feliformia	Hypercarnivore	0.283	0.500	0.218	0.385	0.427	0.755	21.5	408.28	161.87	29.70	13.75	1208.38	1.19	1.10E+07	7.18E-04	7.043	2.67E+06	1.74E-04	6.426	1.191	1.190	1.190	1.189
Paradoxurus_hermaphroditus	Viverridae	Feliformia	Hypocarnivore	0.318	0.508	0.211	0.337	0.422	0.673	17.9	34.92	3.96	2.50	13.95	101.83	1.21	1.44E+07	9.36E-04	7.159	3.88E+06	2.52E-04	6.589	1.210	1.206	1.206	1.206
Parahyaena_brunnea	Hyaenidae	Feliformia	BC	0.308	0.625	0.188	0.383	0.419	0.851	18.1	244.96	91.05	20.24	12.10	823.41	1.05	9.98E+06	6.49E-04	6.999	1.68E+06	1.10E-04	6.226	1.047	1.047	1.043	1.043
Phlaocyon	Canidae	Caniformia	Hypocarnivore	0.301	0.500	0.221	0.368	0.330	0.547	19.7	32.99	4.87	2.87	11.49	116.82	0.99	1.14E+07	7.42E-04	7.057	2.83E+06	1.84E-04	6.452	0.994	0.994	0.994	0.994
Pliocrocuta	Hyaenidae	Feliformia	BC	0.315	0.623	0.219	0.433	0.396	0.784	20.6	267.57	118.89	24.18	11.07	983.70	0.96	8.37E+06	5.44E-04	6.923	1.81E+06	1.18E-04	6.258	0.957	0.957	0.957	0.957
Pliocyon	Amphicyonidae	Caniformia	BC	0.275	0.419	0.259	0.394	0.268	0.596	20.9	390.24	160.46	29.53	13.22	1201.36	1.14	1.01E+07	6.54E-04	7.002	3.35E+06	2.18E-04	6.525	1.144	1.144	1.143	1.143
Proailurus	Felidae	Feliformia	Hypercarnivore	0.309	0.508	0.201	0.331	0.325	0.534	17.4	57.97	10.82	4.89	11.85	198.99	1.03	8.48E+06	5.51E-04	6.928	1.71E+06	1.12E-04	6.234	1.025	1.025	1.027	1.025
Procynodictis	Miacidae	Carnivoramorpha	Mesocarnivore	0.244	0.462	0.237	0.448	0.375	0.711	18.1	21.77	2.32	1.75	12.41	71.36	1.22	1.40E+07	9.10E-04	7.146	3.32E+06	2.16E-04	6.521	1.221	1.222	1.222	1.219
Procyon_lotor	Procyonidae	Caniformia	Hypocarnivore	0.305	0.531	0.230	0.401	0.468	0.816	22.3	50.30	8.13	4.04	12.44	164.50	1.08	1.33E+07	8.62E-04	7.123	3.29E+06	2.14E-04	6.517	1.078	1.076	1.076	1.076
Pseudaelurus_intrepidus	Felidae	Feliformia	Hypercarnivore	0.281	0.529	0.258	0.485	0.372	0.699	25.4	92.39	22.13	7.88	11.72	320.64	1.01	1.09E+07	7.10E-04	7.039	2.31E+06	1.51E-04	6.364	1.015	1.014	1.013	1.014
Pseudaelurus_validus	Felidae	Feliformia	Hypercarnivore	0.353	0.618	0.280	0.491	0.440	0.770	26.1	102.64	24.52	8.44	12.16	343.41	1.05	7.69E+06	5.00E-04	6.886	1.62E+06	1.06E-04	6.211	1.052	1.052	1.053	1.052
Puma_concolor	Felidae	Feliformia	Hypercarnivore	0.320	0.561	0.240	0.420	0.435	0.761	22.8	135.35	39.73	11.64	11.62	473.74	1.01	9.18E+06	5.97E-04	6.963	1.89E+06	1.23E-04	6.277	1.006	1.006	1.005	1.005
Sthenictis	Mustelidae	Caniformia	Hypercarnivore	0.350	0.609	0.172	0.299	0.418	0.725	16.4	63.61	13.91	5.78	11.00	235.26	0.95	1.05E+07	6.85E-04	7.023	2.03E+06	1.32E-04	6.306	0.949	0.951	0.953	0.952
Sunkahetanka	Canidae	Caniformia	Hypercarnivore	0.306	0.520	0.244	0.415	0.390	0.664	22	87.51	21.44	7.72	11.34	313.99	0.98	1.01E+07	6.58E-04	7.005	2.40E+06	1.56E-04	6.381	0.981	0.822	0.982	0.981
Tapocyon	Miacidae	Carnivoramorpha	Mesocarnivore	0.373	0.616	0.266	0.440	0.478	0.789	21.8	107.51	23.74	8.26	13.02	336.06	1.28	1.21E+07	7.85E-04	7.082	2.95E+06	1.92E-04	6.470	1.282	#REF!	1.281	1.280
Urocyon	Canidae	Caniformia	Mesocarnivore	0.239	0.404	0.179	0.302	0.289	0.489	16	32.80	4.13	2.57	12.75	104.69	1.10	1.91E+07	1.24E-03	7.280	4.21E+06	2.74E-04	6.624	1.102	1.103	1.102	1.102
Ursus_americanus	Ursidae	Caniformia	Hypocarnivore	0.263	0.398	0.191	0.289	0.344	0.521	15	247.23	96.31	21.01	11.77	854.83	1.02	9.62E+06	6.25E-04	6.983	3.22E+06	2.10E-04	6.508	1.018	1.018	1.018	1.018
Vulpavus_palustris	Miacidae	Carnivoramorpha	Mesocarnivore	0.296	0.451	0.250	0.382	0.451	0.688	20	34.10	4.89	2.88	11.84	117.18	1.02	1.21E+07	7.88E-04	7.084	4.20E+06	2.73E-04	6.623	0.964	0.964	0.973	0.974
Vulpavus_profectus	Miacidae	Carnivoramorpha	Mesocarnivore	0.296	0.449	0.217	0.329	0.398	0.604	16.8	28.42	3.85	2.46	11.56	100.00	1.00	1.06E+07	6.86E-04	7.025	3.60E+06	2.33E-04	6.556	1.000	1.000	1.000	1.000
Vulpes_vulpes	Canidae	Caniformia	Mesocarnivore	0.219	0.404	0.152	0.280	0.299	0.551	14.9	48.54	7.95	3.98	12.19	162.05	1.05	2.06E+07	1.34E-03	7.314	4.11E+06	2.67E-04	6.614	1.198	1.200	1.200	1.199
